# Supplementary material for: Structural Analysis of Janus Tyrosine Kinase Variants in Hematological Malignancies: Implications for Drug Development and Opportunities for Novel Therapeutic Strategies
Source: Int J Mol Sci. 2023 Sep 26;24(19):14573. doi: 10.3390/ijms241914573 (PMC10572942; doi:10.3390/ijms241914573)
Supplement: Supplementary file 1 [file ijms-24-14573-s001.zip]

Archive with 1 entries (1 files):
- ijms-2593664-supplementary.pdf
